# Supplementary material for: Potential Environmental and Health Implications from the Scaled-Up Production and Disposal of Nanomaterials Used in Biosensors
Source: Biosensors (Basel). 2022 Nov 25;12(12):1082. doi: 10.3390/bios12121082 (PMC9775545; doi:10.3390/bios12121082)
Supplement: Supplementary file 1 [file biosensors-12-01082-s001.zip]

Archive with 1 entries (1 files):
- biosensors-2043893-supplementary.pdf
